# Supplementary material for: Multiomics characteristics and immunotherapeutic potential of EZH2 in pan-cancer
Source: Biosci Rep. 2023 Jan 16;43(1):BSR20222230. doi: 10.1042/BSR20222230 (PMC9842950; doi:10.1042/BSR20222230)
Supplement: Supplementary Tables S1-S2 [file BSR-2022-2230_supp1.zip]

Archive with 3 entries (3 files):
- Supplementary ftable-caption.pdf
- BSR-2022-2230_suppS1.xlsx
- BSR-2022-2230_suppS2.xlsx
