# Supplementary material for: Multiomics characteristics and immunotherapeutic potential of EZH2 in pan-cancer
Source: Biosci Rep. 2023 Jan 16;43(1):BSR20222230. doi: 10.1042/BSR20222230 (PMC9842950; doi:10.1042/BSR20222230)
Supplement: Supplementary Tables S1-S2 [file BSR-2022-2230_supp1.zip › BSR-2022-2230_suppS1.xlsx]

## Sheet: Sheet1
ID	Accession	Target
hsa-let-7a-5p	MIMAT0000062	EZH2
hsa-let-7b-5p	MIMAT0000063	EZH2
hsa-let-7c-5p	MIMAT0000064	EZH2
hsa-let-7e-5p	MIMAT0000066	EZH2
hsa-mir-25-3p	MIMAT0000081	EZH2
hsa-mir-26a-5p	MIMAT0000082	EZH2
hsa-mir-26b-5p	MIMAT0000083	EZH2
hsa-mir-27a-3p	MIMAT0000084	EZH2
hsa-mir-93-5p	MIMAT0000093	EZH2
hsa-mir-98-5p	MIMAT0000096	EZH2
hsa-mir-101-3p	MIMAT0000099	EZH2
hsa-mir-199a-5p	MIMAT0000231	EZH2
hsa-mir-30d-5p	MIMAT0000245	EZH2
hsa-mir-214-3p	MIMAT0000271	EZH2
hsa-mir-217	MIMAT0000274	EZH2
hsa-mir-200b-3p	MIMAT0000318	EZH2
hsa-mir-124-3p	MIMAT0000422	EZH2
hsa-mir-137	MIMAT0000429	EZH2
hsa-mir-138-5p	MIMAT0000430	EZH2
hsa-mir-144-3p	MIMAT0000436	EZH2
hsa-mir-126-3p	MIMAT0000445	EZH2
hsa-mir-150-5p	MIMAT0000451	EZH2
hsa-mir-185-5p	MIMAT0000455	EZH2
hsa-mir-320a	MIMAT0000510	EZH2
hsa-mir-200a-3p	MIMAT0000682	EZH2
hsa-mir-340-3p	MIMAT0000750	EZH2
hsa-mir-429	MIMAT0001536	EZH2
hsa-mir-484	MIMAT0002174	EZH2
hsa-mir-193b-3p	MIMAT0002819	EZH2
hsa-mir-498	MIMAT0002824	EZH2
hsa-mir-92b-3p	MIMAT0003218	EZH2
hsa-mir-101-5p	MIMAT0004513	EZH2
hsa-mir-125a-3p	MIMAT0004602	EZH2
hsa-mir-532-3p	MIMAT0004780	EZH2
hsa-mir-708-5p	MIMAT0004926	EZH2
hsa-mir-1224-3p	MIMAT0005459	EZH2
hsa-mir-1236-3p	MIMAT0005591	EZH2
hsa-mir-320c	MIMAT0005793	EZH2
hsa-mir-1260a	MIMAT0005911	EZH2
hsa-mir-1260b	MIMAT0015041	EZH2
hsa-mir-3679-3p	MIMAT0018105	EZH2
hsa-mir-3150b-3p	MIMAT0018194	EZH2
hsa-mir-4784	MIMAT0019948	EZH2
hsa-mir-6865-3p	MIMAT0027631	EZH2
hsa-mir-128-3p	MIMAT0000424	EZH2
hsa-mir-148b-5p	MIMAT0004699	EZH2
hsa-mir-197-3p	MIMAT0000227	EZH2
hsa-mir-19a-3p	MIMAT0000073	EZH2
hsa-mir-23a-3p	MIMAT0000078	EZH2
hsa-mir-23b-3p	MIMAT0000418	EZH2
hsa-mir-27b-3p	MIMAT0000419	EZH2
hsa-mir-296-3p	MIMAT0004679	EZH2
hsa-mir-29a-3p	MIMAT0000086	EZH2
hsa-mir-29b-3p	MIMAT0000100	EZH2
hsa-mir-29c-3p	MIMAT0000681	EZH2
hsa-mir-34a-5p	MIMAT0000255	EZH2
hsa-mir-3691-5p	MIMAT0018120	EZH2
hsa-mir-483-3p	MIMAT0002173	EZH2
hsa-mir-513a-5p	MIMAT0002877	EZH2
hsa-mir-618	MIMAT0003287	EZH2
hsa-mir-766-3p	MIMAT0003888	EZH2
hsa-mir-1-3p	MIMAT0000416	EZH2
hsa-mir-107	MIMAT0000104	EZH2
hsa-mir-129-2-3p	MIMAT0004605	EZH2
hsa-mir-147a	MIMAT0000251	EZH2
hsa-mir-155-5p	MIMAT0000646	EZH2
hsa-mir-16-5p	MIMAT0000069	EZH2
hsa-mir-195-5p	MIMAT0000461	EZH2
hsa-mir-203a-3p	MIMAT0000264	EZH2
hsa-mir-205-5p	MIMAT0000266	EZH2
hsa-mir-7-5p	MIMAT0000252	EZH2
hsa-mir-26a	MIMAT0000082	EZH2
hsa-mir-101	MIMAT0000099	EZH2
hsa-mir-124	MIMAT0000422	EZH2
