# Supplementary material for: Multiomics characteristics and immunotherapeutic potential of EZH2 in pan-cancer
Source: Biosci Rep. 2023 Jan 16;43(1):BSR20222230. doi: 10.1042/BSR20222230 (PMC9842950; doi:10.1042/BSR20222230)
Supplement: Supplementary Tables S1-S2 [file BSR-2022-2230_supp1.zip › BSR-2022-2230_suppS2.xlsx]

## Sheet: Sheet1
miRNAname	PITA	RNA22	miRmap	microT	miRanda	PicTar	TargetScan	Correlation
hsa-let-7a-5p	0	1	0	0	1	1	0	3
hsa-let-7b-5p	0	2	0	0	1	1	0	4
hsa-let-7d-5p	0	1	0	0	1	1	0	3
hsa-let-7f-5p	0	1	0	0	1	1	0	3
hsa-let-7g-5p	0	1	0	0	1	1	0	3
hsa-let-7i-5p	0	1	0	0	1	1	0	3
hsa-miR-101-3p	1	0	1	1	1	1	1	6
hsa-miR-124-3p	1	0	0	1	1	1	0	4
hsa-miR-1297	1	0	1	1	1	1	1	6
hsa-miR-1301-3p	1	0	1	1	0	1	0	4
hsa-miR-137	1	0	0	1	1	1	1	5
hsa-miR-138-5p	1	0	1	1	1	1	1	6
hsa-miR-144-3p	1	0	0	1	1	1	1	5
hsa-miR-217	1	0	1	1	1	1	0	5
hsa-miR-25-3p	1	0	0	0	1	1	1	4
hsa-miR-26a-5p	1	0	1	1	1	1	1	6
hsa-miR-26b-5p	1	0	1	1	1	1	1	6
hsa-miR-32-5p	1	0	0	1	1	1	1	5
hsa-miR-363-3p	1	0	0	1	1	1	1	5
hsa-miR-367-3p	1	0	0	1	1	1	1	5
hsa-miR-382-5p	1	0	1	1	1	0	0	4
hsa-miR-4465	0	0	1	1	0	1	1	4
hsa-miR-450b-5p	1	0	1	1	0	1	0	4
hsa-miR-5047	0	0	1	1	0	1	0	3
hsa-miR-506-3p	1	0	0	1	0	1	1	4
hsa-miR-582-5p	1	0	0	1	0	1	0	3
hsa-miR-92a-3p	1	0	0	1	1	1	1	5
hsa-miR-92b-3p	1	0	0	1	1	1	1	5
